# Supplementary material for: Immune-Related Pneumonitis Was Decreased by Addition of Chemotherapy with PD-1/L1 Inhibitors: Systematic Review and Network Meta-Analysis of Randomized Controlled Trials (RCTs)
Source: Curr Oncol. 2022 Jan 9;29(1):267–82. doi: 10.3390/curroncol29010025 (PMC8774972; doi:10.3390/curroncol29010025)
Supplement: Supplementary file 1 [file curroncol-29-00025-s001.zip]

Archive with 1 entries (1 files):
- curroncol-1464007-supplementary.pdf
